# Supplementary material for: Modeling the efficiency of filovirus entry into cells in vitro: Effects of SNP mutations in the receptor molecule
Source: PLoS Comput Biol. 2020 Sep 28;16(9):e1007612. doi: 10.1371/journal.pcbi.1007612 (PMC7544041; doi:10.1371/journal.pcbi.1007612)
Supplement: S1 Data — (XLSX) [file pcbi.1007612.s005.xlsx]

## Sheet: Sheet1
Angola data
Experiment1								Experiment2								Experiment3
Summary	Cell line								Cell line								Cell line
mm2 (Ave.)	2NPC1	Y420S	P424A	S425L	D502E	D508N		mm2 (SD)	2NPC1	Y420S	P424A	S425L	D502E	D508N		mm2 (SE)	2NPC1	Y420S	P424A	S425L	D502E	D508N
day2	0.743761	0.824838	0.83781	0.659343	0.51396	0.792091		day2	0.403615	0.226593	0.170524	0.227161	0.259095	0.22881		day2	0.180502	0.0755308	0.064452	0.0927381	0.0863652	0.0511635
day3	2.67137	3.44326	2.42493	2.81	3.19218	2.85786		day3	0.837109	0.906766	0.366216	0.595914	0.680356	0.725305		day3	0.232172	0.286745	0.122072	0.210687	0.175667	0.170956
day4	4.99096	7.21763	6.37504	4.86648	7.90094	6.34102		day4	2.83125	1.66637	0.72658	1.20206	1.08416	2.2358		day4	0.68668	0.445355	0.194187	0.490739	0.312969	0.674118
day5	10.8231	13.1466	12.32	11.4347	12.9635	11.4761		day5	1.08858	2.23621	1.59395	0.615729	3.23286	2.41538		day5	0.38487	1.29108	0.563547	0.307865	1.31981	0.669905
day6	18.5332	21.3867	15.9525	16.0658	18.5453	16.4721		day6	0.931654	1.59457	2.51052	2.1789	2.38615	1.40198		day6	0.352132	0.602691	0.887605	0.726301	0.974143	0.700992
Zaire data
Experiment1								Experiment2								Experiment3
	Cell line								Cell line								Cell line
mm2 (Ave.)	2NPC1	Y420S	P424A	S425L	D502E	D508N		mm2 (SD)	2NPC1	Y420S	P424A	S425L	D502E	D508N		mm2 (SE)	2NPC1	Y420S	P424A	S425L	D502E	D508N
day2	0.64001	0.586144	0.273063	0.756883	1.02719	0.522468		day2	0.270131	0.167446	0.101229	0.189322	0.301776	0.148101		day2	0.07798	0.0310939	0.0357899	0.109305	0.0731915	0.0395818
day3	2.06647	1.91298	1.19207	1.1515	1.55239	1.19132		day3	0.609255	0.662953	0.429126	0.442285	0.764852	0.5938		day3	0.152314	0.138235	0.162194	0.197796	0.212132	0.1587
day4	4.27959	4.98588	1.79837	3.03307	5.20558	3.38646		day4	0.952302	0.831909	0.558459	0.979713	1.37972	0.955164		day4	0.238075	0.151885	0.144194	0.309813	0.325204	0.238791
day5	9.13294	9.44113	5.67375	8.3114	13.552	6.7543		day5	1.6466	2.01748	1.56134	1.07111	1.20625	1.34519		day5	0.475333	0.475526	0.403136	0.27656	0.455918	0.37309
day6	13.8086	13.203	6.67274	9.69079	14.9759	10.7172		day6	1.92373	3.78362	0.916906	1.14427	3.38659	1.1524		day6	0.7271	1.69209	0.458453	0.660647	1.38257	0.384134
